# Supplementary material for: Geriatric nutritional risk index has a prognostic value for recovery outcomes in elderly patients with brain abscess
Source: Front Nutr. 2024 Jul 18;11:1410483. doi: 10.3389/fnut.2024.1410483 (PMC11291442; doi:10.3389/fnut.2024.1410483)
Supplement: Supplementary file 2 [file Table_2.XLS]

## Sheet: Sheet1
sex	age	hosstay	诊断	comorbidity	ACCI	GOS	height	weight	idea weight	GNRI	Albumin	SMOKE	DRINK	treat	TREATMENT	白蛋白(g/L)
0	66	5	右顶脑脓肿	0	2	1	157	65	54.2	114.036	43	0	0	1	2	43
1	61	6	高血压,颅内占位性病变	2	2	5	178	75	71	105.098	41	0	0	1	2	41
1	69	6	颅内占位性病变(脑脓肿可能性大）	0	2	5	178	80	71	100.59	36	1	0	0	0	36
1	74	7	右额脑脓肿	0	3	3	165	47	61.25	82.6244	34	1	1	1	1	34
0	71	7	2型糖尿病,肺部感染,高血压,脑脓肿	2	5	3	155	47	53	90.5832	36	0	0	0	0	36
0	68	7	肺部感染(真菌感染可能）,间质性肺炎,脑脓肿（真菌感染可能）,真菌性鼻窦炎	1	3	4	156	48	53.6	90.9473	36	0	0	0	0	36
0	63	7	脑脓肿	0	2	5	164	54	58.4	99.6072	41	0	1	1	1	41
1	65	7	左侧脑脓肿	0	2	5	178	65	71	97.7361	40	0	0	1	1	40
1	66	7	左枕脑脓肿	0	2	4	169	60	64.25	91.0566	35	0	1	0	0	35
0	62	7	胆囊切除术后状态,低钙血症,窦性心动过速,肝囊肿,高血压病3级（极高危）,高脂血症,混合性焦虑和抑郁障碍,脑梗死后遗症,脑脓肿,凝血功能异常,桥本甲状腺炎,双侧多发肺结节,心脏呼吸衰竭	11	5	1	165	60	59	96.0108	36	0	0	0	0	36
0	78	7	2型糖尿病,高血压,脑积水,小脑脓肿,血小板减少	3	4	3	160	58	56	89.3483	31	0	0	0	0	31
1	60	7	脑脓肿	0	2	5	168	65	63.5	105.223	42	0	1	1	1	42
1	74	7	癫痫,静脉血栓形成（左小腿腓静脉及肌间静脉）,脑脓肿（中间链球菌、大肠埃希菌）	2	5	5	170	70	65	100.001	37	0	0	0	0	37
1	64	8	单纯性肾囊肿,胆囊结石,肺结节病,脑脓肿	3	2	5	165	50	61.25	99.5568	44	0	0	0	0	44
1	75	8	高血压病3级（极高危）,脑脓肿	1	3	4	170	60	65	90.6073	35	1	0	0	0	35
1	74	8	高血压病,化脓性脑膜炎,化脓性脑室炎，脑室积脓,脑脓肿	1	3	1	162	60	59	88.5658	31	1	1	0	0	31
0	80	8	2型糖尿病,肺恶性肿瘤个人史,肝脓肿,高血压,脑脓肿	4	7	5	155	72.5	53	95.7565	26	0	0	0	0	26
1	63	9	单纯性紫癜,高血压病3级(很高危组),冠心病支架植入术后,类固醇性糖尿病,脑脓肿,肾病综合征	5	6	4	165	56	61.25	91.7297	36	0	1	0	0	36
0	82	9	脑脓肿	0	4	3	157	52.5	54.2	91.0181	34	0	0	0	0	34
1	60	9	2型糖尿病,肺大疱,脑脓肿,矽肺	3	3	3	172	65	66.5	85.4294	30	1	1	0	0	30
0	61	9	右顶脑脓肿	0	2	5	164	60	58.4	100.913	39	0	0	1	1	39
0	68	9	脑脓肿（中间链球菌）	0	2	5	159	60	55.4	98.7665	36	0	0	0	0	36
1	67	9	低钠血症,高血压3级,脑脓肿	2	2	5	169	70	64.25	109.31	42.9	0	0	0	0	42.9
1	77	9	右颞脑脓肿	0	3	1	170	80	65	110.883	40	0	1	1	1	40
1	72	9	多发性结肠息肉,肺炎克雷伯杆菌感染,肝脓肿,慢性胃窦炎,脑脓肿,右眼感染性眼内炎,右眼球摘除术后状态,脂肪肝	3	3	5	169	83.4	64.25	112.2	39	0	0	0	0	39
0	74	10	2型糖尿病,低钠血症,肺部感染,高血压病,脑脓肿,真菌感染	3	4	3	158	50	54.8	85.6954	32	0	0	1	1	32
0	73	10	胆囊结石,肺气肿合并肺大泡,间质性肺炎,类风湿性关节炎,脑脊液鼻漏,脑脓肿及蝶窦脓肿,上颌窦筛窦炎	4	3	5	165	60	59	97.4998	37	0	0	0	0	37
1	68	10	右侧枕叶脑脓肿	0	2	5	162	65	59	105.501	40	0	0	1	2	40
1	64	10	2型糖尿病,高血压病,高脂血症,脑脓肿	3	3	5	170	75	65	109.164	41	1	1	0	0	41
1	60	10	左额脑脓肿	0	2	5	170	80	65	115.35	43	0	0	1	1	43
1	64	11	低蛋白血症,电解质紊乱,肺部感染,肺空洞,脑梗死个人史,脑脓肿,糖尿病,中度贫血	7	4	2	172	55	66.5	77.6697	29	1	1	0	0	29
1	63	11	右额脑脓肿	0	2	5	175	79	68.75	98.5431	34	0	0	1	1	34
1	63	12	颅内感染,左侧颞枕叶占位：脑脓肿	2	2	5	166	60	62	99.9148	40	1	1	0	0	40
1	65	13	右顶脑脓肿	0	2	5	162	46	59	95.0499	42	0	0	1	2	42
0	69	13	2型糖尿病,电解质紊乱,肺炎克雷伯杆菌感染,肝脓肿,高血压病2级（极高危）,冠心病心律失常型,脑脓肿,心房颤动	4	4	2	163	51	57.8	78.4861	28	0	0	0	0	28
1	63	13	肺部阴影,症状性癫痫[继发性癫痫],左额脑脓肿	2	2	3	173	61	67.25	94.2576	37.9	0	0	1	1	37.9
1	67	13	银	0	2	2	174	62	68	87.1576	33	1	0	0	0	33
1	66	13	左侧颞叶深部脑脓肿	0	2	3	175	65	68.75	89.9026	33.9	1	1	1	1	33.9
1	66	13	2型糖尿病,高血压,左侧基底节区脑脓肿	2	3	5	180	75	72.5	119.077	51	0	0	1	1	51
1	76	13	右额顶颅内占位性病变：脑脓肿	0	3	5	169	72	64.25	107.779	41	0	0	1	2	41
0	71	13	肺栓塞,脑脓肿,下肢深静脉血栓形成	1	4	5	168	72	60.8	105.964	38	0	0	0	0	38
1	69	13	D-二聚体升高,胆囊结石,高血压病3级（极高危）,脑脓肿（伴左侧肢体功能障碍）,脾大,血小板减少,乙肝后肝硬化（代偿期）	4	3	4	170	75	65	94.2744	31	0	1	0	0	31
0	72	13	左枕脑脓肿	0	3	5	152	65	51.2	99.0985	31	0	0	1	1	31
0	67	14	左额脑脓肿	0	2	4	168	61	60.8	89.4852	32	0	0	1	1	32
0	73	14	脑脓肿	0	3	5	165	59	59	98.282	38	0	0	1	1	38
1	72	14	左侧顶叶脑脓肿	0	3	1	175	70	68.75	109.463	45	0	0	1	2	45
1	70	14	高血压,脑脓肿(具核梭杆菌),糖尿病,痛风	3	4	5	170	75	65	109.164	41	1	1	0	0	41
1	67	14	高血压,右侧额叶脑脓肿	1	2	5	175	80	68.75	103.617	37	0	0	1	2	37
1	80	14	高血压,冠心病,右侧顶叶脑脓肿	2	4	5	165	80	61.25	119.981	44	0	0	1	1	44
1	71	15	陈旧性肋骨骨折,单纯性肾囊肿,胆囊结石,肺大泡,肺气肿,肺占位性病变：,肝功能异常,肝血管瘤,慢性阻塞性肺病伴急性加重,脑脓肿,轻度贫血,支气管扩张伴感染,纵隔淋巴结肿大	5	4	3	164	53	60.5	90.1346	36	0	0	0	0	36
1	63	15	左侧丘脑脑脓肿,左枕脑梗死	1	2	5	168	62	63.5	106.231	44	0	0	0	0	44
1	69	15	右顶枕脑脓肿	0	2	5	165	60	61.25	107.854	45	0	0	1	2	45
0	75	15	右侧枕部脑脓肿	0	3	1	157	55	54.2	109.32	45	0	0	0	0	45
1	79	15	肺气肿合并肺大泡,高血压病,慢性乙型病毒性肝炎,脑脓肿,脂肪肝	3	3	5	172	80	66.5	109.725	40	0	0	1	1	40
0	62	16	2型糖尿病,房间隔缺损,感染性心内膜炎性赘生物,高血压病,特发性房颤,腰椎椎管狭窄术后,右侧额顶脑脓肿	5	3	3	160	62.5	56	94.1882	32	0	0	1	1	32
0	68	17	脑脓肿	0	3	5	160	49	56	106.471	47	0	0	1	2	47
0	66	17	2型糖尿病,脑脓肿术后	1	3	5	148	44	48.8	103.114	44	0	0	1	1	44
1	64	17	右侧基底节区脑脓肿	0	2	5	168	67	63.5	111.003	45	0	0	1	1	45
0	63	17	2型糖尿病,胆囊结石,肝功能不全,甲状腺结节,脑脓肿,哮喘,脂肪肝	6	3	5	160	66	56	111.684	42	0	0	0	0	42
0	70	18	2型糖尿病,白细胞减少,胆囊结石伴胆囊炎,低蛋白血症,肺部感染,甲状腺结节,脑脓肿（鼻疽诺卡菌）,左侧桡骨骨折（术后）,左侧肾结石,左侧下肢深静脉血栓形成	7	5	4	153	50	51.8	87.899	32	0	0	0	0	32
1	74	18	2型糖尿病,左额脑脓肿	1	4	1	173	66	67.25	101.974	41	0	1	1	2	41
1	65	18	肺部感染,肝功能异常,高血压病,脑梗死后遗症,脑脓肿,尿潴留,乙型流行性感冒	3	3	5	180	88	72.5	108.686	39	1	0	0	0	39
1	74	19	低钠血症,脑脓肿	1	3	4	160	50	57.5	92.8429	38	1	0	0	0	38
1	66	19	高血压Ⅲ期,脑梗死个人史,脑脓肿	2	3	1	175	65	68.75	97.4965	39	0	0	1	1	39
1	65	19	（左侧）眼内炎（左眼摘除术后）,肺部感染,脑脓肿,前列腺脓肿（切除术后）,侵袭性肺炎克雷伯杆菌感染	2	2	5	168	62	63.5	95.808	37	0	0	0	0	37
0	72	20	2型糖尿病,高血压病,急性胰腺炎,脑梗死,脑脓肿,血流感染:李斯特菌感染,重症肌无力：眼肌型	4	5	1	160	50	56	84.8801	32	0	0	0	0	32
0	69	20	IgA肾病,败血症（李斯特菌）,肺隐球菌病,高血压病,类固醇性糖尿病,脑脓肿	3	6	1	158	50	54.8	90.1624	35	0	0	0	0	35
1	70	20	高血压,脑脓肿	1	3	5	168	62.5	63.5	106.559	44	1	0	1	1	44
0	67	21	2型糖尿病,低钾血症,癫痫,多脏器损伤,肺部感染,高钠血症,高脂血症,冠心病,急性肾功能不全,颅内感染,脑脓肿,脑疝,血流感染,中枢性尿崩症,重度贫血	11	6	1	162	47	57.2	71.489	25	0	0	0	0	25
0	66	21	焦虑性抑郁症,脑脓肿（牙源性可能）	1	3	4	155	45	53	93.4767	39	0	0	0	0	39
0	77	21	胆囊结石,肺部感染,肺部阴影(双肺结节),高血压,甲状腺结节,脑脓肿（新型隐球菌）,脑缺血灶,乳突炎,脂肪肝	3	3	5	155	51	53	99.6864	40	0	0	1	1	40
1	64	21	2型糖尿病,胆囊结石,肺部感染（奴卡菌感染可能大）,颈部动脉斑块形成,双侧肺结节,下肢动脉粥样硬化,左侧脑脓肿（奴卡菌感染）切除术后	6	3	4	175	67	68.75	95.7315	37	0	0	1	2	37
0	69	21	单纯性肾囊肿,慢性胆囊炎伴结石,脑脓肿,下肢深静脉血栓形成	3	3	5	160	60	56	99.7716	37	0	0	0	0	37
1	65	22	肺气肿,毁损肺,脑脓肿(引流术后),糖尿病,支气管扩张伴感染	4	2	5	173	51	67.25	92.6728	41	0	0	1	1	41
1	67	22	右侧脑脓肿（额叶）	0	2	5	165	63.4	61.25	102.724	40	0	0	1	2	40
0	63	22	鞍上颅内脓肿,中枢性尿崩症	1	2	5	150	70	50	117.94	40	0	0	1	2	40
0	68	23	右侧枕叶脑脓肿	0	2	4	165	60	59	94.5218	35	0	0	1	2	35
1	67	24	单纯性肾囊肿,反流性食管炎,肺大疱,慢性胃窦炎（糜烂型，重度）,慢性支气管炎,脑脓肿（厌氧菌）,前列腺增生,消化道出血,右叶甲状腺结节,阻塞性肺气肿,左肾结石	9	3	4	180	58	72.5	92.92	40	0	0	0	0	40
1	64	25	房间隔缺损,继发性肺动脉高压,左侧大脑镰旁脑膜瘤,左枕脑脓肿	3	2	5	167	75	62.75	100.467	34	0	0	0	0	34
0	70	27	左额多发脑脓肿	0	3	3	163	58	57.8	92.4703	34	0	0	1	1	34
1	68	29	类天疱疮,脑脓肿	0	2	5	165	60	61.25	100.409	40	1	0	0	0	40
1	65	30	右颞顶枕叶脑脓肿	0	2	3	173	63	67.25	88.2017	33	1	1	1	1	33
0	68	31	低钾血症,颅内感染,脑脓肿,缺血性脑水肿	2	3	2	168	51	60.8	84.1156	33	0	0	0	0	33
0	82	31	低蛋白血症,肺部感染,高钠血症,脑脓肿,中度贫血	3	4	3	159	51	55.4	89.0141	34	0	0	1	2	34
1	73	31	左顶枕叶脑脓肿（结核性可能）	0	3	5	168	70	63.5	112.974	45	0	0	1	2	45
1	75	33	脑脓肿	0	3	5	173	70	67.25	99.9872	38	1	0	0	0	38
1	71	35	低蛋白血症,低钠血症,脑室炎,铜绿假单胞菌败血症,右下肢静脉血栓形成,左侧顶枕叶脑脓肿（咽峡炎链球菌）	2	4	4	165	70	61.25	99.7721	35	0	0	1	1	35
1	60	36	播散性诺卡菌病(脑脓肿、肺部感染、肝脓肿、肾脓肿),急性淋巴细胞白血病异基因骨髓移植术后,继发性癫痫,右侧单纯性肾囊肿	3	4	5	169	65	64.25	106.214	43	0	0	0	0	43
1	71	39	带状疱疹后遗症,胆囊结石,肺气肿,肺诊断性影像异常(右肺结节),肝囊肿,甲状腺结节（TI-RADS3类）,右额叶脑脓肿	2	3	2	164	47	60.5	81.532	33	1	0	0	0	33
1	61	39	胆囊结石,多发脑脓肿,肺部感染,复杂性尿路感染,高血压,冠状动脉支架植入后状态,冠状动脉粥样硬化性心脏病,急性肾功能不全（已治疗）,两上肺肺气肿,双侧少量胸腔积液,痛风,下肢静脉血栓形成(右侧大隐静脉局段血栓),主动脉瓣钙化	7	2	5	172	80	66.5	106.747	38	0	1	0	0	38
1	68	42	低蛋白血症,低钾血症,肺部感染,肝功能检查的异常结果,过敏性皮炎,颅咽管肿瘤术后感染,脑脓肿,手术后垂体功能减退	3	4	3	170	70	65	86.5997	28	0	1	0	0	28
1	73	42	2型糖尿病,肝脓肿（肺炎克雷伯杆菌）,高血压病,脑脓肿（肺炎克雷伯杆菌）,前列腺增生	3	4	4	175	75	68.75	96.1169	34	1	0	0	0	34
0	60	44	2型糖尿病,肺部感染,肝脓肿,感染性眼内炎,脑脓肿,腔隙性脑梗死,侵袭性肺炎克雷伯杆菌感染累及（右眼、颅内、肝、肺）	6	4	3	158	42	54.8	87.0529	37	0	0	0	0	37
0	70	45	2型糖尿病,2型糖尿病性视网膜病变,2型糖尿病性周围神经病,2型糖尿病性周围血管病变,低蛋白血症,肺炎,肺炎克雷伯杆菌感染,冠心病,脑脓肿,皮肤软组织感染,完全性左束支传导阻滞,心功能不全,右侧眼内炎,中度贫血	5	5	4	159	55	55.4	92.0249	34	0	0	0	0	34
1	60	46	脑脓肿（右额顶）	0	2	5	166	72	62	118.409	47	0	0	1	1	47
0	67	47	颅内占位性病变术后,脑脓肿,下肢静脉血栓形成	2	3	5	160	54	56	102.749	42	0	0	1	2	42
1	68	54	2型糖尿病,孤立性肺结节,继发性癫痫,脑脓肿,支气管扩张伴感染	3	3	5	177	66	70.25	97.2482	39	0	0	0	0	39
1	65	56	颅内多发脑脓肿	0	2	4	175	55	68.75	92.92	40	0	0	1	2	40
0	65	59	脑脓肿：右颞叶、右额叶	0	2	5	160	56	56	99.771	39	0	0	1	2	39
0	75	62	小脑脑脓肿术后,新型冠状病毒感染肺炎,胸腔积液	1	4	5	160	46	56	101.259	45	0	0	1	2	45
